# Supplementary material for: A Novel Bicistronic Adenovirus Vaccine Elicits Superior and Comprehensive Protection Against BVDV
Source: Microorganisms. 2026 Feb 5;14(2):378. doi: 10.3390/microorganisms14020378 (PMC12942745; doi:10.3390/microorganisms14020378)
Supplement: Supplementary file 1 [file microorganisms-14-00378-s001.zip]

Archive with 1 entries (1 files):
- microorganisms-4098028-supplementary.pdf
